# Supplementary material for: Prognostic Role of Immune Checkpoint Regulators in Cholangiocarcinoma: A Pilot Study
Source: J Clin Med. 2021 May 19;10(10):2191. doi: 10.3390/jcm10102191 (PMC8159105; doi:10.3390/jcm10102191)
Supplement: Supplementary file 1 [file jcm-10-02191-s001.zip]

Archive with 1 entries (1 files):
- jcm-1175549-supplementary.pdf
